# Supplementary material for: Deep learning for clustering of multivariate clinical patient trajectories with missing values
Source: Gigascience. 2019 Nov 15;8(11):giz134. doi: 10.1093/gigascience/giz134 (PMC6857688; doi:10.1093/gigascience/giz134)
Supplement: giz134_Supplemental_Files [file giz134_supplemental_files.zip]

Archive with 2 entries (2 files):
- supplemental_material.tex
- VaDER_GigaScience__supplementals.pdf
