# Supplementary material for: Deep learning for clustering of multivariate clinical patient trajectories with missing values
Source: Gigascience. 2019 Nov 15;8(11):giz134. doi: 10.1093/gigascience/giz134 (PMC6857688; doi:10.1093/gigascience/giz134)
Supplement: giz134_Supplemental_Files [file giz134_supplemental_files.zip › supplemental_material.tex]

%%%%%%%%%%%%%%%%%%%%%%%%%%%%%%%%%%%%%%%%%%%%%%%%%%%%%%%
% Please note that whilst this template provides a 
% preview of the typeset manuscript for submission, it 
% will not necessarily be the final publication layout.
%
% letterpaper/a4paper: US/UK paper size toggle
% num-refs/alpha-refs: numeric/author-year citation and bibliography toggle

%\documentclass[letterpaper]{oup-contemporary}
\documentclass[a4paper,num-refs]{oup-contemporary}

%%% Journal toggle; only specific options recognised.
%%% (Only "gigascience" and "general" are implemented now. Support for other journals is planned.)
\journal{gigascience}

\usepackage{graphicx}
\usepackage{amssymb}
\usepackage{lineno}
\usepackage{caption}
\usepackage{subcaption}
\usepackage{soul}
\usepackage{xcolor}
\usepackage{siunitx}
\usepackage{nameref}
\usepackage{hyperref}

%%% Flushend: You can add this package to automatically balance the final page, but if things go awry (e.g. section contents appearing out-of-order or entire blocks or paragraphs are coloured), remove it!
% \usepackage{flushend}

\title{
Deep learning for clustering of multivariate clinical patient trajectories with missing values
}

%%% Use the \authfn to add symbols for additional footnotes, if any. 1 is reserved for correspondence emails; then continuing with 2 etc for contributions.
\author[1,\authfn{1}]{Johann de Jong}
\author[2,3]{Mohammad Asif Emon} % preprocess PPMI clinical / genotype data
\author[4]{Ping Wu} % preprocess PPMI genotype data
\author[2,3]{Reagon Karki} % preprocess ADNI clinical / genotype data
\author[2,3]{Meemansa Sood }% preprocess ADNI clinical / genotype data
\author[6]{Patrice Godard}
\author[3]{Ashar Ahmad} % preprocess PPMI clinical data
\author[5]{Henri Vrooman} % imaging data
\author[2,3]{Martin Hofmann-Apitius}
\author[1,3,\authfn{1}]{Holger Fr\"ohlich}

\affil[1]{UCB Biosciences GmbH, 40789 Monheim, Germany}
\affil[2]{Fraunhofer Institute for Algorithms and Scientific Computing, 53754 Sankt Augustin, Germany}
\affil[3]{Bonn-Aachen International Center for IT, University of Bonn, 53115 Bonn, Germany}
\affil[4]{UCB Pharma, Slough SL1 3WE, United Kingdom}
\affil[5]{Erasmus MC, University Medical Center Rotterdam, Departments of Radiology and Medical Informatics, PO Box 2040 3000 CA Rotterdam, Netherlands}
\affil[6]{UCB Pharma, 1420 Braine-l'Alleud, Belgium}
%%% Author Notes
\authnote{\authfn{1}johann.dejong@ucb.com; holger.froehlich@ucb.com}

%%% Author Notes
\authnote{\authfn{1}johann.dejong@ucb.com; holger.froehlich@ucb.com}

%%% Paper category
\papercat{Supplemental Material}

%%% "Short" author for running page header
\runningauthor{De Jong et al.}

%%% Should only be set by an editor
\jvolume{00}
\jnumber{0}
\jyear{2017}

\begin{document}

\begin{frontmatter}
\maketitle

\end{frontmatter}

% \section{Introduction}\label{sec:introduction}
\begin{figure*}[!ht]
    \centering
    \includegraphics[width=1.0\linewidth]{example_data_n5E2.pdf}
    \caption{Multivariate short time series data simulated using vector autoregressive processes, for 4 variables, 8 time points and 3 clusters, and different levels of the similarity parameter $\lambda$.}
    \label{fig:simulateddata}
\end{figure*}

\begin{figure*}[!ht]
    \centering
    \includegraphics[width=1.0\linewidth]{ADNI__number_of_clusters.pdf}
    \caption{ADNI: prediction strength of VaDER for each $k$ (blue) and the corresponding permutation-based null distribution.}
    \label{fig:ADNInumberOfClusters}
\end{figure*}

\begin{figure*}[!ht]
    \centering
    \includegraphics[width=1.0\linewidth, angle=90]{ADNI__variables_marker.pdf}
    \caption{ADNI: associations of the VaDER clustering with a wide range of other baseline data available from ADNI.}
    \label{fig:ADNIvariables1}
\end{figure*}

\begin{figure*}[!ht]
    \centering
    \includegraphics[width=1.0\linewidth, angle=90]{ADNI__variables_patient_characteristic.pdf}
    \caption{ADNI: associations of the VaDER clustering with a wide range of other baseline data available from ADNI.}
    \label{fig:ADNIvariables2}
\end{figure*}

\begin{figure*}[!ht]
    \centering
    \includegraphics[width=1.0\linewidth, angle=90]{ADNI__variables_brain_level1.pdf}
    \caption{ADNI: associations of the VaDER clustering with a wide range of other baseline data available from ADNI.}
    \label{fig:ADNIvariables3}
\end{figure*}

\begin{figure*}[!ht]
    \centering
    \includegraphics[width=1.0\linewidth, angle=90]{ADNI__variables_brain_level2.pdf}
    \caption{ADNI: associations of the VaDER clustering with a wide range of other baseline data available from ADNI.}
    \label{fig:ADNIvariables4}
\end{figure*}

\begin{figure*}[!ht]
    \centering
    \includegraphics[width=1.0\linewidth, angle=90]{ADNI__variables_brain_level3.pdf}
    \caption{ADNI: associations of the VaDER clustering with a wide range of other baseline data available from ADNI.}
    \label{fig:ADNIvariables5}
\end{figure*}

\begin{figure*}[!ht]
    \centering
    \includegraphics[width=1.0\linewidth, angle=90]{ADNI__variables_series.pdf}
    \caption{ADNI: associations of the VaDER clustering with a wide range of other longitudinal data available from ADNI.}
    \label{fig:ADNIvariablesSeries}
\end{figure*}

\begin{figure*}[!ht]
    \centering
    \includegraphics[width=1.0\linewidth]{PPMI__number_of_clusters.pdf}
    \caption{PPMI: prediction strength of VaDER for each $k$ (blue) and the corresponding permutation-based null distribution.}
    \label{fig:PPMInumberOfClusters}
\end{figure*}

\begin{figure*}[!ht]
    \centering
    \includegraphics[width=1.0\linewidth, angle=90]{PPMI__variables_patient_characteristic.pdf}
    \caption{PPMI: associations of the VaDER clustering with a wide range of other baseline data available from PPMI.}
    \label{fig:PPMIvariables1}
\end{figure*}

\begin{figure*}[!ht]
    \centering
    \includegraphics[width=1.0\linewidth, angle=90]{PPMI__variables_cognitive_assessment.pdf}
    \caption{PPMI: associations of the VaDER clustering with a wide range of other baseline data available from PPMI.}
    \label{fig:PPMIvariables2}
\end{figure*}

\begin{figure*}[!ht]
    \centering
    \includegraphics[width=1.0\linewidth, angle=90]{PPMI__variables_marker.pdf}
    \caption{PPMI: associations of the VaDER clustering with a wide range of other baseline data available from PPMI.}
    \label{fig:PPMIvariables3}
\end{figure*}

\begin{figure*}[!ht]
    \centering
    \includegraphics[width=1.0\linewidth, angle=90]{PPMI__variables_series_brain.pdf}
    \caption{PPMI: associations of the VaDER clustering with a wide range of other longitudinal data available from PPMI.}
    \label{fig:PPMIvariablesSeries1}
\end{figure*}

\begin{figure*}[!ht]
    \centering
    \includegraphics[width=1.0\linewidth, angle=90]{PPMI__variables_series_cognitive_assessment.pdf}
    \caption{PPMI: associations of the VaDER clustering with a wide range of other longitudinal data available from PPMI.}
    \label{fig:PPMIvariablesSeries2}
\end{figure*}

\begin{figure*}[!ht]
    \centering
    \includegraphics[width=1.0\linewidth, angle=90]{PPMI__variables_series_marker.pdf}
    \caption{PPMI: associations of the VaDER clustering with a wide range of other longitudinal data available from PPMI.}
    \label{fig:PPMIvariablesSeries3}
\end{figure*}

% \begin{figure*}[!ht]
%     \centering
%     \includegraphics[width=1.0\linewidth, angle=90]{PPMI/variables_series.pdf}
%     \caption{PPMI: associations of the VaDER clustering with a wide range of other longitudinal data available from PPMI.}
%     \label{fig:PPMIvariablesSeries}
% \end{figure*}

% \bibliographystyle{bibliography}
% \bibliography{bibliography.bib}


\end{document}

%%
%% End of file `elsarticle-template-1-num.tex'.
